# Supplementary material for: Nuclear reassembly defects after mitosis trigger apoptotic and p53-dependent safeguard mechanisms in Drosophila
Source: PLoS Biol. 2024 Aug 26;22(8):e3002780. doi: 10.1371/journal.pbio.3002780 (PMC11379398; doi:10.1371/journal.pbio.3002780)
Supplement: S1 Data — (XLSX) [file pbio.3002780.s016.xlsx]

## Sheet: 1C
	Flag-GFP Ratio (nucleus/cyto.)
	N1	N2	N3	N1	N2	N3
	dsRNA Control	dsRNA Control	dsRNA Control	dsRNA Ankle2	dsRNA Ankle2	dsRNA Ankle2
cell_1	2.13486	3.08568	1.64835	1.70131	1.84613	1.12095
cell_2	1.93071	1.69077	1.33953	2.4803	3.85822	1.20285
cell_3	1.90421	2.94577	1.14895	1.20148	1.81912	0.925021
cell_4	1.20936	2.13187	1.40394	1.60572	2.25472	0.894283
cell_5	2.08236	2.16502	2.62021	1.80454	2.69355	1.57981
cell_6	1.95177	1.85389	2.12956	1.7356	2.46792	1.09006
cell_7	2.25757	4.03318	1.95102	1.20644	1.49139	1.3678
cell_8	1.26773	1.77564	1.99632	1.30143	1.26321	1.58062
cell_9	1.72421	1.89234	1.89321	4.97026	1.56738	1.21878
cell_10	2.09672	1.61724	2.11583	1.81362	1.34768	1.15608
cell_11	1.38245	2.65858	1.78552	1.03064	2.43343	1.19877
cell_12	1.66692	4.38207	3.58429	1.66564	1.97919	1.10625
cell_13	2.29782	1.76683	1.61725	2.77806	1.38789	1.32257
cell_14	2.12813	1.89067	2.09915	1.13694	1.10859	0.879514
cell_15	2.11179	1.8541	2.31551	2.29979	1.30912	1.07799
cell_16	2.58334	2.22242	2.12729	1.6407	0.225906	1.51756
cell_17	3.19359	1.36899	2.03671	1.75528	1.39169	2.62917
cell_18	2.04521	2.94497	1.30005	1.74299	2.05161	5.83141
cell_19	1.99527	1.82609	1.713	1.7803	1.65874	1.10029
cell_20	2.08936	1.77929	1.73684	1.80345	2.61266	1.72809
cell_21	1.69341	1.55828	3.0279	1.26071	1.79323	1.2907
cell_22	1.19193	2.19002	2.0585	0.98329	1.39799	1.35324
cell_23	2.88232	2.45321	2.54402	1.25869	1.30515	0.961255
cell_24	1.48529	1.75897	2.07109	1.09324	1.86897	1.23153
cell_25	1.83514	1.42168	2.99074	2.32893	1.13579	1.7274
cell_26	1.58614	2.01331	2.27355	2.36413	1.27467	1.0614
cell_27	1.37197	1.67045	1.79939	1.64418	1.62432	1.60315
cell_28		1.66799	2.92794		1.28258	2.33614
cell_29		1.79886	2.25566		0.905405	1.27496
cell_30		1.53079			1.27793
Average	1.92961	2.13163	2.0866	1.79214	1.68781	1.49544
S.D	0.479935	0.718744	0.5576	0.788921	0.673764	0.922834

## Sheet: 1D
	Flag-BAF Ratio (nuclear periphery/nucleus)
	N1	N2	N3	N1	N2	N3
	dsRNA Control	dsRNA Control	dsRNA Control	dsRNA Ankle2	dsRNA Ankle2	dsRNA Ankle2
cell_1	1.21499	1.30316	2.00309	1.18252	0.798923	1.10804
cell_2	1.22923	1.98472	1.90106	0.914394	0.506486	1.03473
cell_3	1.59487	0.979318	1.88177	1.01127	0.389181	1.16173
cell_4	1.33269	1.31356	1.46128	0.869728	0.911847	1.40893
cell_5	1.24149	1.18859	1.27572	0.804694	1.11376	0.782577
cell_6	1.94486	1.30013	1.43724	1.16705	0.788725	0.779587
cell_7	1.18605	1.14175	1.79302	0.797947	1.28526	1.09654
cell_8	1.25799	1.35517	1.31109	1.03201	1.2718	1.06237
cell_9	1.34253	1.61245	1.56401	0.860104	1.02649	1.20601
cell_10	1.16138	1.39777	1.33549	1.06364	0.903937	1.01406
cell_11	1.38486	1.35715	1.82863	1.17668	0.827982	0.953194
cell_12	1.19718	1.39092	1.26736	0.847513	1.15402	0.936401
cell_13	1.39371	1.51697	1.51879	1.0853	0.697353	0.911751
cell_14	1.0986	1.97321	1.64593	1.06237	1.6029	0.725612
cell_15	1.09714	1.50889	1.2638	0.493582	1.48778	0.936033
cell_16	1.10707	1.61609	2.20753	0.946936	3.21617	0.820145
cell_17	1.10702	1.47795	1.40373	1.10494	1.12802	0.932974
cell_18	1.25316	1.37457	1.65813	1.0238	0.764237	0.607642
cell_19	1.16944	1.57619	1.71305	0.893262	1.34569	1.17525
cell_20	1.10442	1.67726	1.48346	0.949235	0.746728	1.19378
cell_21	1.23668	1.48565	1.549	1.07978	0.83054	1.15321
cell_22	1.24526	1.20099	1.6319	1.07742	0.675389	0.826746
cell_23	1.06279	1.21593	1.52612	0.92984	1.55172	1.08724
cell_24	1.40757	1.63618	1.26894	1.03632	0.708598	1.45929
cell_25	1.16085	1.77565	1.58602	1.06891	0.904382	0.572163
cell_26	1.42185	1.46539	1.37983	1.19314	0.916846	1.2208
cell_27	1.27832	1.6284	1.03007	1.17963	0.743402	0.800348
cell_28		1.50588	1.17136		0.766821	1.44694
cell_29		1.2125	1.2692		1.35563	1.03828
cell_30		1.35105			1.05425
Average	1.26785	1.45078	1.52988	0.994519	1.04916	1.0156
S.D	0.183675	0.229479	0.26993	0.155888	0.509142	0.22743

## Sheet: 1F
Time(min)	RNAi control
	cell_1	cell_2	cell_3	cell_4	cell_5	cell_6	cell_7	cell_8	cell_9	cell_10	cell_11	cell_12	cell_13	cell_14	cell_15
-1.2	1.13	1.25	1	1.25	1.22	1.1	1.12	1.06	1.27	1.12	1.05	1.14	1.1	1.33	1.52
0	1.08	1.2	1.04	1.15	1.22	1.09	1	1.08	1.21	1.15	1	1.04	1.13	1.22	1.45
1.2	1.06	1.2	0.97	1.16	1.08	1	1.05	1.07	1.21	1.03	1.09	1	1.08	1	1.4
2.5	1.03	1.1	1.02	1	1.05	1.05	1.13	1.1	1.08	1	1.14	1.02	1.02	1.09	1.64
3.7	1.07	1.08	1.08	2	1.19	1.02	1.01	1.09	1.03	1.01	1.15	1.05	1.1	1.22	1.52
4.9	1.03	1.05	1.05	3.67	1	1.36	1.94	1	1.11	1.04	1.07	0.96	1.04	1.45	3.45
6.2	1.02	1	1.76	5.89	1.32	1.35	4.87	1.1	1	1.12	1.09	1.37	1.08	3.08	9.59
7.4	1	1.16	3.5	6.75	2.46	2.14	4.49	1.28	2.02	1.26	1.3	2.68	1.01	7.72	3.16
8.6	1.05	1.08	4.73	1.43	2.67	1.77	2.45	3.2	2.51	2.55	1.78	6.75	1	1.97	2.79
9.9	1.77	1.52	5.54	2.58	2.52	2.34	2.47	3.14	1.92	3.89	3.49	2.12	1.11	1.77	2.31
11.1	2.16	1.68	8.91	2.79	2.24	1.55	2.1	1.46	2.2	4.85	2.09	2.13	1.6	1.71	2.2
12.3	2.08	2	1.47	2.49	2.25	1.53	2.02	2.52	3.1	5.07	2.45	3.15	1.88	2.86	2.16
13.6	1.9	2.2	1.43	2.57	2.2	1.61	1.87	1.93	2.56	2.28	2.95	2.58	5.49	2.91	1.86
14.8	2.01	2.53	1.22	2.54	2.18	1.43	1.71	1.87	2.34	2.46	1.99	1.75	3.23	1.67	1.67
16	1.88	2.41	1.87	2.48	1.85	1.99	2.01	2.31	2.32	2.31	2.32	2.44	1.58	2.02	1.63
17.2	1.42	1.99	1.47	2.42	2.02	1.48	1.8	2.18	2.94	3.03	2.45	2.41	1.28	2.56	1.48
18.5	1.51	1.45	1.48	2.27	1.93	1.48	2.1	1.75	2.32	2.06	2.05	1.75	1.33	1.71	1.24
19.7	1.49	1.42	1.58	2.07	2.02	1.6	1.97	2.6	1.76	2.15	1.9	2.01	1.1	1.82	1.32
20.9	1.52	1.66	1.19	2.27	2.14	1.51	2.21	2.06	1.61	1.8	1.72	1.43	1.26	2.22	1
22.2	1.71	1.54	1.41	2.14	1.8	1.46	1.65	2.03	1.58	1.54	1.82	1.69	0.93	2.12	1.45
23.4	1.37	1.83	1.82	2.06	2.09	1.5	1.62	2.16	1.46	1.75	1.87	1.3	0.88	1.49	1.9
24.6	1.49	2.35	1.7	2.06	1.9	1.5	2.1	1.88	1.9	1.69	2.19	1.76	0.97	1.54	1.39
25.9	1.45	1.99	1.96	2.15	2.18	1.44	1.74	1.76	1.5	1.52	1.77	1.45	1.46	1.69	1.24
27.1	1.4	1.74	1.73	2.09	2.17	1.48	1.59	1.82	1.48	1.62	1.75	1.54	1.29	1.61	1.45
	RNAi Ankle2
	cell_1	cell_2	cell_3	cell_4	cell_5	cell_6	cell_7	cell_8	cell_9	cell_10	cell_11	cell_12
Time(min)	1.29	1.3	1.36	1.28	1.37	1.11	1.15	1.31	1.1	1.13	1.15	1.14
-1.2	1.75	1.22	1.4	1.23	1.35	1.05	1.1	1.12	1.05	1.14	1.2	1.07
0	1.11	1.07	1.24	1.16	1.3	1.1	1.16	1.12	1.15	1.13	1.16	1.07
1.2	1.14	1	1.26	1.2	1.25	1.21	1.09	1.11	1.12	1.11	1.05	1.08
2.5	1.38	1.17	1.33	1.16	1.2	1.1	1.07	1.18	1.07	1.09	1.13	1.1
3.7	1.46	1.1	1.29	1.2	1.23	1	1.11	1.15	1.01	1.03	1	1.08
4.9	1.4	1.15	1.14	1.35	1.37	1.7	1	1.07	1.15	1.01	1.26	1.17
6.2	1.48	1.1	1.26	1.16	1.16	1.58	1.06	1.04	1.12	1.05	1.27	1.36
7.4	1.33	1.55	1.39	1.61	1.17	1.37	1.09	1.15	1.1	1	1.23	1.36
8.6	1.54	1.73	1.7	1.6	1.21	1.8	1.01	1.15	1	1.03	1.4	1.41
9.9	1.48	1.75	1.56	1.59	1.47	1.92	1.5	1.11	1.05	1.09	1.78	1.76
11.1	1.48	1.24	1.55	1.28	1.4	1.7	1.09	1.14	1.16	1.21	1.51	1.39
12.3	1.37	1.54	1.78	1	1.4	1.66	1.34	1.1	1.1	1.36	1.88	2
13.6	1.31	1.68	1.53	1.24	1.22	1.71	1.44	1	1.12	1.04	2.04	1.37
14.8	1.71	2.07	1.66	1.11	1.11	1.16	1.64	1.01	1.06	1.33	1.78	1.83
16	1.37	1.93	1.79	1.75	1.22	1.13	1.42	1.12	1.46	1.28	2.08	1.24
17.2	1.76	1.8	1.63	1.86	1.24	1.19	1.51	1.38	1.4	1.04	1.97	1.44
18.5	1.85	1.58	1	1.44	1.24	1.14	1.37	1.88	1.41	1.18	1.68	1.04
19.7	1.65	1.52	1.01	1.54	1.02	1.4	1.91	1.34	1.54	1.37	1.72	1
20.9	1.25	1.6	1.42	1.55	1	1.29	1.88	1.33	1.18	1.65	1.57	1.25
22.2	1	1.63	1.43	1.55	1.13	1.54	1.48	1.6	1.32	1.28	1.72	1.19
23.4	1.18	1.91	1.35	1.65	1.07	1.21	1.82	1.35	1.17	1.18	1.63	1.2
24.6	1.84	1.61	1.53	1.38	1.34	1.36	1.27	1.28	1.41	1.18	2.55	1.23
25.9	1.57	1.6	1.5	1.41	1.23	1.37	1.86	1.53	1.59	1.16	1.78	1.18
27.1

## Sheet: 1H
	area	intensity (phos,GFP-BAF)	Normalised phos,GFP-BAF
GFP-BAFWT+dsRNA KAN	0.029	135.897	107.215
GFP-BAFWT+dsRNA Ankle2	0.029	199.057	170.375
GFP-BAF3A+dsRNA KAN	0.029	28.899	0.216667
GFP-BAF3A+dsRNA Ankle2	0.029	28.715	0.0326667
background-1	0.029	36.041	28.6823
background-2	0.029	26.677
background-3	0.029	23.329
		intensity (loading control)	Normalised loading control
GFP-BAFWT+dsRNA KAN	0.021	118.706	89.572
GFP-BAFWT+dsRNA Ankle2	0.021	138.646	109.512
GFP-BAF3A+dsRNA KAN	0.021	141.097	111.963
GFP-BAF3A+dsRNA Ankle2	0.021	156.271	127.137
background-1	0.027	28.762	29.134
background-2	0.027	29.517
background-3	0.027	29.123
	phos,GFP-BAF /Tubulin	Normalised phos,GFP-BAF /Tubulin
GFP-BAFWT+dsRNA KAN	1.19697	1
GFP-BAFWT+dsRNA Ankle2	1.55576	1.29975
GFP-BAF3A+dsRNA KAN	0.00193516	0.00161672
GFP-BAF3A+dsRNA Ankle2	0.000256941	0.00021466
	area	intensity (phos,GFP-BAF)	phos,GFP-BAF
GFP-BAFWT+dsRNA KAN	0.037	113.806	78.6337
GFP-BAFWT+dsRNA Ankle2	0.037	172.816	137.644
GFP-BAF3A+dsRNA KAN	0.037	37.786	2.61367
GFP-BAF3A+dsRNA Ankle2	0.037	38.875	3.70267
background-1	0.037	36.876	35.1723
background-2	0.037	32.876
background-3	0.037	35.765
		intensity (loading control)	Normalised loading control
GFP-BAFWT+dsRNA KAN	0.021	201.24	166.358
GFP-BAFWT+dsRNA Ankle2	0.021	193.158	158.276
GFP-BAF3A+dsRNA KAN	0.021	218.766	183.884
GFP-BAF3A+dsRNA Ankle2	0.021	195.701	160.819
background-1	0.027	33.62	34.8817
background-2	0.027	36.117
background-3	0.027	34.908
	phos,GFP-BAF /Tubulin	Normalised phos,GFP-BAF /Tubulin
GFP-BAFWT+dsRNA KAN	0.472676	1
GFP-BAFWT+dsRNA Ankle2	0.869641	1.83982
GFP-BAF3A+dsRNA KAN	0.0142136	0.0300706
GFP-BAF3A+dsRNA Ankle2	0.0230238	0.0487094
	area	intensity (phos,GFP-BAF)	Normalised phos,GFP-BAF
GFP-BAFWT+dsRNA KAN	0.033	148.424	133.636
GFP-BAFWT+dsRNA Ankle2	0.033	187.819	173.031
GFP-BAF3A+dsRNA KAN	0.033	32.651	17.8633
GFP-BAF3A+dsRNA Ankle2	0.033	27.282	12.4943
background-1	0.033	9.638	14.7877
background-2	0.033	10.998
background-3	0.033	23.727
		intensity (loading control)	Normalised loading control
GFP-BAFWT+dsRNA KAN	0.015	134.354	115.168
GFP-BAFWT+dsRNA Ankle2	0.015	126.189	107.003
GFP-BAF3A+dsRNA KAN	0.015	132.61	113.424
GFP-BAF3A+dsRNA Ankle2	0.015	115.849	96.663
background-1	0.015	19.104	19.186
background-2	0.015	17.635
background-3	0.015	20.819
	Normalised phos,GFP-BAF /loading control	phos,GFP-BAF /loading control
GFP-BAFWT+dsRNA KAN	1.16036	1
GFP-BAFWT+dsRNA Ankle2	1.61707	1.39359
GFP-BAF3A+dsRNA KAN	0.157492	0.135727
GFP-BAF3A+dsRNA Ankle2	0.129257	0.111394
	area	intensity (phos,GFP-BAF)	Normalised phos,GFP-BAF
GFP-BAFWT+dsRNA KAN	0.018	163.282	144.686
GFP-BAFWT+dsRNA Ankle2	0.018	189.157	170.561
GFP-BAF3A+dsRNA KAN	0.018	64.056	45.4597
GFP-BAF3A+dsRNA Ankle2	0.018	50.009	31.4127
background-1	0.018	23.031	18.5963
background-2	0.023	25.893
background-3	0.023	6.865
	area	intensity (loading control)	Normalised loading control
GFP-BAFWT+dsRNA KAN	0.015	105.604	86.418
GFP-BAFWT+dsRNA Ankle2	0.015	99.826	80.64
GFP-BAF3A+dsRNA KAN	0.015	125.31	106.124
GFP-BAF3A+dsRNA Ankle2	0.015	85.114	65.928
background-1	0.015	19.104	19.186
background-2	0.015	17.635
background-3	0.015	20.819
	Normalised phos,GFP-BAF /loading control	phos,GFP-BAF /loading control
GFP-BAFWT+dsRNA KAN	1.67425	1
GFP-BAFWT+dsRNA Ankle2	2.11509	1.2633
GFP-BAF3A+dsRNA KAN	0.428364	0.255853
GFP-BAF3A+dsRNA Ankle2	0.476469	0.284586
	Average	S.D
GFP-BAFWT+dsRNA KAN	1	0
GFP-BAFWT+dsRNA Ankle2	1.44912	0.26619
GFP-BAF3A+dsRNA KAN	0.105817	0.115471
GFP-BAF3A+dsRNA Ankle2	0.111226	0.124212

## Sheet: 2B
	Nuclear solidity
	dsRNA control			dsRNA Ankle2			dsRNA BAF			dsRNA Lamin
	N1	N2	N3	N1	N2	N3	N1	N2	N3	N1	N2	N3
cell_1	0.905	0.925	0.908	0.921	0.849	0.829	0.907	0.932	0.61	0.88	0.93	0.883
cell_2	0.896	0.9	0.909	0.91	0.741	0.76	0.869	0.869	0.859	0.913	0.866	0.9
cell_3	0.916	0.88	0.912	0.825	0.777	0.793	0.885	0.908	0.822	0.923	0.912	0.827
cell_4	0.903	0.841	0.884	0.814	0.766	0.782	0.893	0.776	0.851	0.87	0.925	0.805
cell_5	0.912	0.892	0.908	0.9	0.828	0.867	0.873	0.814	0.858	0.918	0.804	0.886
cell_6	0.927	0.911	0.887	0.879	0.851	0.814	0.904	0.882	0.752	0.908	0.898	0.857
cell_7	0.889	0.744	0.91	0.898	0.809	0.759	0.881	0.705	0.886	0.876	0.914	0.802
cell_8	0.913	0.932	0.902	0.719	0.798	0.876	0.879	0.841	0.864	0.903	0.924	0.915
cell_9	0.878	0.925	0.926	0.785	0.838	0.883	0.754	0.754	0.867	0.823	0.786	0.837
cell_10	0.933	0.91	0.861	0.801	0.886	0.899	0.891	0.918	0.892	0.883	0.896	0.892
cell_11	0.917	0.822	0.906	0.908	0.847	0.746	0.881	0.864	0.796	0.865	0.912	0.822
cell_12	0.923	0.844	0.917	0.738	0.862	0.846	0.91	0.796	0.695	0.914	0.625	0.84
cell_13	0.837	0.875	0.922	0.852	0.815	0.791	0.895	0.459	0.621	0.878	0.915	0.865
cell_14	0.872	0.903	0.903	0.904	0.871	0.843	0.904	0.725	0.909	0.912	0.879	0.825
cell_15	0.91	0.927	0.9	0.885	0.823	0.794	0.914	0.778	0.824	0.903	0.919	0.901
cell_16	0.833	0.907	0.899	0.871	0.926	0.71	0.869	0.845	0.914	0.913	0.912	0.829
cell_17	0.904	0.897	0.914	0.896	0.9	0.711	0.886	0.777	0.862	0.902	0.88	0.876
cell_18	0.873	0.895	0.904	0.896	0.908	0.756	0.881	0.892	0.816	0.923	0.95	0.839
cell_19	0.85	0.898	0.926	0.901	0.874	0.896	0.903	0.785	0.894	0.876	0.91	0.848
cell_20	0.934	0.928	0.897	0.821	0.883	0.883	0.85	0.903	0.828	0.915	0.927	0.881
cell_21	0.929	0.905	0.918	0.896	0.834	0.846	0.826	0.872	0.91	0.897	0.94	0.906
cell_22	0.908	0.849	0.923	0.888	0.847	0.89	0.921	0.915	0.87	0.903	0.924	0.848
cell_23	0.891	0.929	0.925	0.9	0.684	0.777	0.913	0.896	0.733	0.885	0.934	0.864
cell_24	0.752	0.908	0.916	0.78	0.869	0.823	0.856	0.852	0.787	0.899	0.741	0.872
cell_25	0.917	0.92	0.909	0.725	0.584	0.769	0.82	0.785	0.89	0.86	0.886	0.906
cell_26	0.91	0.924	0.926	0.867	0.838	0.878	0.891	0.764	0.897	0.898	0.894	0.913
cell_27	0.899	0.923	0.894	0.755	0.847	0.874	0.777	0.851	0.914	0.888	0.86	0.895
cell_28	0.911	0.895	0.88	0.893	0.798	0.739	0.901	0.87	0.779	0.896	0.934	0.884
cell_29	0.918	0.879	0.905	0.796	0.853	0.848	0.861	0.727	0.925	0.863	0.914	0.878
cell_30	0.901	0.933	0.905	0.411	0.837	0.726	0.917	0.911	0.691	0.871	0.91	0.886
cell_31	0.883	0.854	0.9	0.822	0.857	0.835	0.891	0.925	0.867	0.907	0.915	0.473
cell_32	0.908	0.888	0.905	0.88	0.877	0.876	0.91	0.85	0.817	0.634	0.908	0.804
cell_33	0.914	0.884	0.894	0.862	0.89	0.897	0.917	0.882	0.866	0.899	0.914	0.898
cell_34	0.9	0.915	0.917	0.9	0.89	0.779	0.883	0.91	0.887	0.903	0.886	0.797
cell_35	0.895	0.809	0.908	0.775	0.876	0.858	0.919	0.872	0.884	0.87	0.835	0.886
cell_36	0.899	0.912	0.884	0.817	0.774	0.897	0.916	0.826	0.822	0.918	0.714	0.666
cell_37	0.924	0.907	0.884	0.921	0.833	0.876	0.89	0.854	0.89	0.933	0.889	0.865
cell_38	0.904	0.876	0.901	0.849	0.741	0.876	0.894	0.775	0.866	0.889	0.864	0.916
cell_39	0.812	0.928	0.897	0.578	0.778	0.8	0.926	0.833	0.871	0.929	0.865	0.803
cell_40	0.918	0.876	0.906	0.692	0.782	0.868	0.738	0.826	0.874	0.921	0.926	0.76
cell_41	0.769	0.918	0.943	0.856	0.71	0.882	0.858	0.865	0.907	0.888	0.908	0.909
cell_42	0.927	0.897	0.844	0.869	0.814	0.825	0.877	0.852	0.744	0.94	0.879	0.792
cell_43	0.869	0.941	0.909	0.894	0.661	0.833	0.874	0.74	0.812	0.859	0.917	0.9
cell_44	0.889	0.912	0.862	0.619	0.736	0.712	0.874	0.733	0.799	0.765	0.921	0.83
cell_45	0.89	0.888	0.862	0.709	0.823	0.789	0.812	0.933	0.86	0.535	0.921	0.889
cell_46	0.831	0.91	0.914	0.872	0.857	0.883	0.782	0.673	0.857	0.911	0.914	0.908
cell_47	0.875	0.938	0.892	0.773	0.84	0.889	0.881	0.84	0.749	0.882	0.902	0.783
cell_48	0.848	0.909	0.886	0.763	0.689	0.655	0.888	0.821	0.821	0.904	0.914	0.912
cell_49	0.884	0.926	0.879	0.718	0.898	0.911	0.9	0.834	0.856	0.902	0.908	0.881
cell_50	0.919	0.907	0.901	0.714	0.892	0.765	0.916	0.903	0.862	0.892	0.933	0.772
cell_51	0.885	0.895	0.89	0.923	0.833	0.848	0.921	0.843	0.821	0.828	0.913	0.918
cell_52	0.888	0.918	0.931	0.804	0.866	0.812	0.888	0.629	0.819	0.907	0.923	0.807
cell_53	0.841	0.869	0.909	0.855	0.748	0.776	0.921	0.628	0.848	0.705	0.898	0.856
cell_54	0.893	0.912	0.832	0.771	0.729	0.795	0.908	0.8	0.735	0.806	0.91	0.816
cell_55	0.848	0.919	0.905	0.88	0.828	0.893	0.915	0.918	0.908	0.908	0.912	0.9
cell_56	0.877	0.904	0.921	0.879	0.636	0.839	0.92	0.875	0.915	0.903	0.881	0.832
cell_57	0.894	0.942	0.927	0.534	0.909	0.914	0.754	0.888	0.824	0.914	0.871	0.901
cell_58	0.9	0.796	0.908	0.715	0.642	0.903	0.878	0.838	0.851	0.888	0.94	0.955
cell_59	0.877	0.892	0.915	0.796	0.867	0.853	0.871	0.866	0.895	0.924	0.937	0.873
cell_60	0.928	0.881	0.924	0.855	0.776	0.879	0.916	0.835	0.843	0.872	0.915	0.804
cell_61	0.915	0.787	0.893	0.856	0.928	0.775	0.84	0.738	0.871	0.694	0.921	0.841
cell_62	0.879	0.861	0.916	0.745	0.924	0.856	0.888	0.748	0.915	0.914	0.896	0.847
cell_63	0.935	0.885	0.916	0.779	0.867	0.872	0.914	0.887	0.863	0.837	0.916	0.749
cell_64	0.898	0.929	0.898	0.906	0.704	0.757	0.863	0.901	0.793	0.71	0.902	0.852
cell_65	0.871	0.766	0.879	0.846	0.862	0.84	0.871	0.862	0.874	0.788	0.886	0.903
cell_66	0.897	0.839	0.894	0.844	0.844	0.825	0.722	0.565	0.927	0.871	0.918	0.92
cell_67	0.906	0.901	0.916	0.895	0.574	0.849	0.806	0.716	0.855	0.74	0.904	0.879
cell_68	0.83	0.935	0.907	0.724	0.687	0.901	0.835	0.892	0.805	0.932	0.89	0.921
cell_69	0.867	0.904	0.9	0.86	0.745	0.787	0.867	0.857	0.886	0.845	0.893	0.832
cell_70	0.874	0.903	0.909	0.847	0.902	0.862	0.892	0.759	0.868	0.893	0.915	0.882
cell_71	0.881	0.861	0.909	0.839	0.644	0.89	0.915	0.841	0.688	0.775	0.894	0.849
cell_72	0.802	0.914	0.934	0.799	0.882	0.908	0.679	0.825	0.854	0.894	0.905	0.892
cell_73	0.938	0.898	0.885	0.733	0.835	0.917	0.859	0.796	0.75	0.803	0.815	0.913
cell_74	0.88	0.904	0.883	0.77	0.869	0.723	0.855	0.828	0.883	0.898	0.824	0.854
cell_75	0.928	0.842	0.895	0.891	0.674	0.813	0.598	0.66	0.881	0.824	0.883	0.884
cell_76	0.921	0.789	0.909	0.854	0.833	0.804	0.87	0.848	0.86	0.8	0.906	0.89
cell_77	0.905	0.893	0.937	0.695	0.737	0.887	0.918	0.669	0.779	0.856	0.925	0.893
cell_78	0.896	0.879	0.904	0.797	0.871	0.88	0.796	0.834	0.85	0.868	0.885	0.635
cell_79	0.916	0.856	0.925	0.624	0.916	0.93	0.911	0.708	0.813	0.897	0.932	0.869
cell_80	0.865	0.893	0.908	0.843	0.834	0.851	0.914	0.748	0.817	0.879	0.93	0.879
cell_81	0.897	0.856	0.845	0.856	0.899	0.914	0.795	0.619	0.896	0.902	0.908	0.904
cell_82	0.768	0.876	0.917	0.891	0.892	0.928	0.866	0.874	0.71	0.859	0.9	0.88
cell_83	0.911	0.887	0.922	0.613	0.887	0.787	0.928	0.757	0.909	0.712	0.934	0.852
cell_84	0.859	0.915	0.871	0.852	0.813	0.848	0.883	0.807	0.748	0.891	0.891	0.904
cell_85	0.861	0.893	0.924	0.82	0.829	0.791	0.862	0.774	0.64	0.816	0.915	0.866
cell_86	0.902	0.773	0.911	0.813	0.845	0.883	0.917	0.896	0.849	0.675	0.817	0.819
cell_87	0.918	0.899	0.887	0.876	0.829	0.878	0.836	0.711	0.887	0.844	0.881	0.815
cell_88	0.914	0.928	0.89	0.91	0.889	0.862	0.87	0.84	0.908	0.89	0.935	0.823
cell_89	0.819	0.885	0.907	0.851	0.667	0.772	0.678	0.803	0.868	0.908	0.925	0.89
cell_90	0.729	0.883	0.901	0.726	0.892	0.786	0.906	0.863	0.863	0.873	0.807	0.904
cell_91	0.863	0.908	0.874	0.858	0.841	0.933	0.919	0.704	0.846	0.877	0.871	0.919
cell_92	0.873	0.892	0.913	0.763	0.749	0.635	0.894	0.764	0.855	0.845	0.877	0.909
cell_93	0.854	0.916	0.802	0.751	0.846	0.935	0.904	0.724	0.819	0.641	0.925	0.871
cell_94	0.931	0.866	0.92	0.757	0.911	0.87	0.903	0.834	0.782	0.69	0.897	0.892
cell_95	0.847	0.926	0.921	0.702	0.792	0.854	0.855	0.721	0.928	0.816	0.919	0.863
cell_96	0.844	0.932	0.836	0.869	0.873	0.888	0.896	0.837	0.888	0.856	0.889	0.883
cell_97	0.761	0.905	0.883	0.758	0.78	0.851	0.918	0.794	0.885	0.89	0.869	0.893
cell_98	0.862	0.863	0.911	0.65	0.803	0.892	0.833	0.685	0.843	0.897	0.849	0.915
cell_99	0.847	0.92	0.897	0.867	0.871	0.785	0.92	0.729	0.835	0.933	0.898	0.825
cell_100	0.858	0.894	0.879	0.789	0.921	0.772	0.745	0.84	0.882	0.925	0.808	0.906
cell_101	0.9	0.905	0.933	0.836	0.882	0.813	0.928	0.792	0.656	0.893	0.901	0.865
cell_102	0.926	0.913	0.929	0.878	0.855	0.827	0.79	0.844	0.866	0.898	0.923	0.928
cell_103	0.919	0.906	0.929	0.83	0.778	0.706	0.891	0.742	0.895	0.888	0.902	0.876
cell_104	0.91	0.892	0.918	0.721	0.712	0.836	0.818	0.793	0.868	0.866	0.667	0.889
cell_105	0.88	0.897	0.918	0.895	0.88	0.893	0.861	0.773	0.922	0.883	0.937	0.855
cell_106	0.903	0.902	0.887	0.55	0.66	0.913	0.86	0.899	0.89	0.945	0.927	0.909
cell_107	0.915	0.918	0.873	0.884	0.857	0.852	0.836	0.793	0.557	0.929	0.928	0.869
cell_108	0.802	0.894	0.909	0.887	0.874	0.901	0.826	0.896	0.884	0.893	0.901	0.885
cell_109	0.936	0.724	0.904	0.888	0.836	0.875	0.89	0.741	0.874	0.92	0.927	0.786
cell_110	0.895	0.931	0.916	0.791	0.738	0.824	0.888	0.897	0.824	0.84	0.875	0.88
cell_111	0.869	0.815	0.902	0.67	0.789	0.77	0.829	0.876	0.884	0.865	0.913	0.888
cell_112	0.875	0.884	0.893	0.907	0.676	0.82	0.904	0.844	0.831	0.853	0.908	0.895
cell_113	0.868	0.921	0.879	0.881	0.891	0.824	0.905	0.799	0.894	0.918	0.914	0.825
cell_114	0.885	0.922	0.9	0.758	0.848	0.783	0.861	0.903	0.856	0.844	0.899	0.854
cell_115	0.924	0.933	0.918	0.831	0.911	0.846	0.912	0.733	0.775	0.886	0.939	0.856
cell_116	0.908	0.913	0.929	0.874	0.838	0.637	0.884	0.749	0.837	0.882	0.906	0.874
cell_117	0.924	0.902	0.85	0.723	0.857	0.893	0.895	0.852	0.883	0.9	0.932	0.888
cell_118	0.885	0.862	0.885	0.891	0.9	0.873	0.865	0.877	0.85	0.911	0.827	0.901
cell_119	0.9	0.903	0.911	0.637	0.831	0.85	0.934	0.726	0.864	0.926	0.795	0.868
cell_120	0.875	0.887	0.907	0.523	0.884	0.812	0.91	0.79	0.854	0.824	0.899	0.881
cell_121	0.875	0.909	0.889	0.702	0.904	0.881	0.887	0.859	0.862	0.914	0.894	0.893
cell_122	0.905	0.919	0.903	0.668	0.818	0.896	0.89	0.904	0.876	0.885	0.915	0.926
cell_123	0.912	0.91	0.903	0.697	0.9	0.899	0.893	0.743	0.461	0.9	0.908	0.898
cell_124	0.89	0.853	0.856	0.643	0.877	0.857	0.91	0.842	0.878	0.902	0.904	0.909
cell_125	0.902	0.901	0.89	0.79	0.578	0.905	0.859	0.819	0.895	0.904	0.933	0.867
cell_126	0.93	0.872	0.909	0.691	0.845	0.875	0.926	0.746	0.853	0.865	0.916	0.895
cell_127	0.928	0.9	0.904	0.858	0.876	0.805	0.878	0.753	0.914	0.892	0.904	0.908
cell_128	0.924	0.887	0.922	0.902	0.776	0.893	0.84	0.797	0.916	0.879	0.892	0.895
cell_129	0.914	0.93	0.908	0.576	0.912	0.871	0.918	0.762	0.755	0.898	0.9	0.907
cell_130	0.919	0.928	0.748	0.893	0.913	0.876	0.868	0.888	0.812	0.914	0.795	0.862
cell_131	0.888	0.846	0.93	0.789	0.719	0.835	0.929	0.771	0.885	0.763	0.918	0.826
cell_132	0.922	0.924	0.936	0.825	0.667	0.726	0.876	0.821	0.812	0.869	0.9	0.931
cell_133	0.907	0.89	0.931	0.678	0.542	0.901	0.843	0.828	0.84	0.864	0.905	0.863
cell_134	0.898	0.897	0.856	0.776	0.558	0.872	0.894	0.717	0.866	0.669	0.915	0.855
cell_135	0.924	0.897	0.89	0.778	0.917	0.883	0.906	0.836	0.676	0.923	0.894	0.914
cell_136	0.835	0.877	0.912	0.793	0.809	0.826	0.914	0.77	0.831	0.906	0.914	0.856
cell_137	0.904	0.933	0.891	0.888	0.843	0.721	0.906	0.876	0.891	0.9	0.914	0.875
cell_138	0.855	0.942	0.916	0.778	0.838	0.812	0.828	0.855	0.817	0.867	0.917	0.8
cell_139	0.863	0.877	0.911	0.577	0.8	0.821	0.816	0.836	0.919	0.787	0.925	0.834
cell_140	0.882	0.912	0.897	0.855	0.673	0.643	0.895	0.775	0.851	0.875	0.911	0.772
cell_141	0.944	0.922	0.899	0.731	0.921	0.787	0.895	0.865	0.891	0.912	0.92	0.745
cell_142	0.895	0.92	0.903	0.838	0.824	0.881	0.922	0.571	0.867	0.863	0.802	0.907
cell_143	0.925	0.93	0.891	0.672	0.897	0.889	0.797	0.83	0.813	0.928	0.829	0.894
cell_144	0.898	0.821	0.902	0.749	0.857	0.603	0.882	0.796	0.828	0.882	0.825	0.858
cell_145	0.824	0.828	0.917	0.892	0.762	0.887	0.877	0.78	0.806	0.819	0.9	0.848
cell_146	0.886	0.934	0.921	0.681	0.924	0.889	0.878	0.811	0.827	0.895	0.915	0.862
cell_147	0.881	0.921	0.799	0.728	0.872	0.804	0.912	0.745	0.844	0.911	0.908	0.849
cell_148	0.912	0.914	0.914	0.81	0.83	0.886	0.897	0.866	0.874	0.873	0.876	0.917
cell_149	0.884	0.896	0.916	0.768	0.887	0.844	0.891	0.787	0.92	0.919	0.913	0.85
cell_150	0.903	0.931	0.928	0.69	0.745	0.815	0.899	0.879	0.784	0.831	0.929	0.915
cell_151	0.894	0.927	0.904	0.834	0.621	0.876	0.89	0.745	0.864	0.935	0.906	0.834
cell_152	0.928	0.769	0.9	0.873	0.829	0.873	0.871	0.702	0.892	0.933	0.897	0.795
cell_153	0.87	0.898	0.908	0.904	0.884	0.868	0.9	0.812	0.88	0.878	0.875	0.853
cell_154	0.914	0.896	0.884	0.792	0.809	0.846	0.898	0.871	0.943	0.872	0.895	0.752
cell_155	0.9	0.891	0.91	0.801	0.895	0.847	0.873	0.643	0.845	0.891	0.9	0.88
cell_156	0.9	0.885	0.884	0.876	0.809	0.743	0.831	0.716	0.871	0.667	0.93	0.881
cell_157	0.91	0.872	0.907	0.836	0.701	0.925	0.736	0.895	0.895	0.899	0.915	0.865
cell_158	0.779	0.84	0.896	0.823	0.865	0.751	0.835	0.665	0.667	0.926	0.914	0.876
cell_159	0.899	0.878	0.876	0.773	0.875	0.84	0.884	0.894	0.855	0.855	0.913	0.817
cell_160	0.924	0.905	0.927	0.864	0.867	0.69	0.888	0.696	0.7	0.905	0.892	0.898
cell_161	0.94	0.926	0.871	0.822	0.9	0.803	0.791	0.852	0.929	0.916	0.899	0.828
cell_162	0.896	0.895	0.922	0.87	0.763	0.714	0.92	0.873	0.842	0.857	0.933	0.889
cell_163	0.871	0.798	0.894	0.904	0.715	0.652	0.913	0.845	0.895	0.88	0.885	0.785
cell_164	0.858	0.871	0.886	0.843	0.656	0.855	0.876	0.845	0.887	0.919	0.908	0.907
cell_165	0.886	0.838	0.902	0.778	0.811	0.672	0.725	0.81	0.851	0.89	0.921	0.778
cell_166	0.862	0.722	0.874	0.78	0.882	0.88	0.822	0.791	0.719	0.933	0.898	0.91
cell_167	0.881	0.911	0.944	0.806	0.856	0.869	0.82	0.868	0.844	0.879	0.9	0.871
cell_168	0.898	0.925	0.811	0.779	0.841	0.608	0.833	0.879	0.929	0.853	0.902	0.902
cell_169	0.895	0.808	0.886	0.788	0.85	0.844	0.843	0.828	0.912	0.898	0.888	0.611
cell_170	0.89	0.868	0.886	0.608	0.726	0.728	0.879	0.623	0.786	0.849	0.873	0.524
cell_171	0.908	0.908	0.935	0.897	0.922	0.749	0.863	0.889	0.721	0.901	0.898	0.837
cell_172	0.882	0.935	0.92	0.86	0.772	0.881	0.911	0.914	0.813	0.848	0.906	0.89
cell_173	0.862	0.837	0.848	0.599	0.801	0.844	0.831	0.905	0.874	0.847	0.929	0.79
cell_174	0.869	0.889	0.911	0.876	0.851	0.824	0.728	0.746	0.898	0.858	0.927	0.733
cell_175	0.888	0.915	0.927	0.69	0.512	0.849	0.847	0.673	0.667	0.872	0.918	0.86
cell_176	0.846	0.795	0.917	0.876	0.909	0.793	0.877	0.704	0.859	0.9	0.922	0.771
cell_177	0.917	0.846	0.91	0.758	0.898	0.734	0.871	0.896	0.905	0.922	0.898	0.826
cell_178	0.907	0.905	0.935	0.908	0.667	0.889	0.854	0.711	0.911	0.813	0.912	0.69
cell_179	0.837	0.91	0.9	0.826	0.845	0.886	0.798	0.705	0.928	0.704	0.924	0.843
cell_180	0.926	0.898	0.915	0.862	0.692	0.806	0.884	0.828	0.785	0.876	0.894	0.754
cell_181	0.911	0.905	0.896	0.829	0.723	0.824	0.876	0.682	0.878	0.893	0.877	0.798
cell_182	0.916	0.9	0.912	0.809	0.889	0.739	0.815	0.542	0.93	0.711	0.938	0.885
cell_183	0.906	0.909	0.925	0.859	0.629	0.819	0.819	0.759	0.908	0.617	0.906	0.895
cell_184	0.899	0.895	0.899	0.884	0.798	0.849	0.927	0.667	0.896	0.906	0.869	0.877
cell_185	0.913	0.884	0.933	0.721	0.788	0.768	0.878	0.738	0.658	0.533	0.86	0.919
cell_186	0.91	0.849	0.88	0.766	0.887	0.736	0.91	0.914	0.847	0.73	0.907	0.767
cell_187	0.905	0.91	0.89	0.889	0.651	0.89	0.856	0.638	0.872	0.892	0.92	0.747
cell_188	0.882	0.868	0.871	0.828	0.875	0.85	0.819	0.741	0.674	0.942	0.882	0.9
cell_189	0.904	0.925	0.932	0.821	0.814	0.839	0.91	0.843	0.901	0.786	0.932	0.873
cell_190	0.91	0.91	0.898	0.619	0.617	0.88	0.876	0.785	0.826	0.85	0.93	0.696
cell_191	0.916	0.868	0.919	0.817	0.849	0.891	0.933	0.546	0.944	0.93	0.923	0.872
cell_192	0.812	0.912	0.896	0.847	0.563	0.785	0.905	0.812	0.911	0.904	0.909	0.789
cell_193	0.895	0.91	0.902	0.876	0.843	0.784	0.836	0.807	0.925	0.903	0.842	0.732
cell_194	0.902	0.912	0.902	0.846	0.785	0.859	0.913	0.728	0.863	0.678	0.907	0.818
cell_195	0.868	0.92	0.893	0.432	0.807	0.801	0.91	0.775	0.875	0.92	0.884	0.885
cell_196	0.815	0.88	0.907	0.547	0.763	0.8	0.777	0.716	0.919	0.929	0.895	0.919
cell_197	0.882	0.868	0.895	0.592	0.583	0.853	0.894	0.759	0.803	0.881	0.915	0.889
cell_198	0.888	0.9	0.912	0.642	0.726	0.9	0.817	0.891	0.874	0.87	0.908	0.859
cell_199	0.896	0.936	0.863	0.917	0.837	0.774	0.779	0.876	0.891	0.886	0.878	0.883
cell_200	0.816	0.929	0.936	0.794	0.788	0.831	0.916	0.816	0.852	0.675	0.922	0.89
cell_201	0.925	0.918	0.85	0.904	0.695	0.887	0.891	0.883	0.892	0.792	0.936	0.847
cell_202	0.892	0.899	0.886	0.877	0.79	0.905	0.903	0.853	0.852	0.926	0.885	0.891
cell_203	0.91	0.886	0.843	0.886	0.812	0.689	0.888	0.902	0.905	0.924	0.907	0.831
cell_204	0.904	0.898	0.881	0.867	0.923	0.868	0.886	0.896	0.822	0.862	0.909	0.895
cell_205	0.818	0.907	0.924	0.655	0.894	0.727	0.869	0.872	0.827	0.928	0.91	0.827
cell_206	0.886	0.916	0.921	0.516	0.817	0.806	0.89	0.709	0.852	0.908	0.92	0.884
cell_207	0.892	0.806	0.897	0.883	0.836	0.845	0.86	0.828	0.883	0.667	0.588	0.856
cell_208	0.879	0.937	0.927	0.747	0.882	0.807	0.758	0.914	0.82	0.667	0.928	0.85
cell_209	0.902	0.734	0.892	0.813	0.887	0.795	0.905	0.804	0.883	0.644	0.931	0.851
cell_210	0.878	0.904	0.855	0.886	0.786	0.823	0.846	0.797	0.727	0.889	0.907	0.873
cell_211	0.856	0.915	0.936	0.782	0.713	0.812	0.909	0.567	0.899	0.868	0.884	0.932
cell_212	0.929	0.915	0.884	0.881	0.901	0.859	0.883	0.7	0.814	0.864	0.861	0.866
cell_213	0.902	0.917	0.892	0.862	0.861	0.88	0.845	0.805	0.913	0.81	0.927	0.804
cell_214	0.912	0.931	0.927	0.893	0.848	0.891	0.887	0.632	0.866	0.916	0.907	0.874
cell_215	0.894	0.93	0.933	0.655	0.893	0.803	0.888	0.884	0.881	0.868	0.905	0.9
cell_216	0.898	0.924	0.892	0.742	0.915	0.732	0.918	0.888	0.913	0.809	0.876	0.609
cell_217	0.893	0.917	0.906	0.811	0.873	0.851	0.84	0.813	0.91	0.912	0.893	0.828
cell_218	0.912	0.886	0.865	0.581	0.918	0.782	0.779	0.921	0.857	0.915	0.915	0.417
cell_219	0.914	0.9	0.921	0.822	0.77	0.819	0.915	0.767	0.742	0.919	0.909	0.914
cell_220	0.851	0.908	0.888	0.887	0.873	0.888	0.838	0.759	0.919	0.91	0.929	0.8
cell_221	0.815	0.904	0.897	0.85	0.888	0.667	0.739	0.857	0.843	0.915	0.915	0.911
cell_222	0.892	0.862	0.934	0.733	0.718	0.75	0.893	0.78	0.86	0.897	0.941	0.817
cell_223	0.946	0.887	0.852	0.709	0.873	0.869	0.865	0.841	0.825	0.913	0.868	0.887
cell_224	0.915	0.839	0.895	0.891	0.894	0.853	0.858	0.811	0.842	0.886	0.914	0.817
cell_225	0.868	0.915	0.928	0.899	0.716	0.741	0.838	0.852	0.875	0.912	0.882	0.791
cell_226	0.916	0.915	0.896	0.757	0.916	0.737	0.824	0.886	0.886	0.916	0.867	0.901
cell_227	0.917	0.936	0.897	0.816	0.895	0.824	0.79	0.765	0.74	0.591	0.843	0.895
cell_228	0.69	0.856	0.942	0.865	0.698	0.871	0.853	0.811	0.821	0.81	0.885	0.918
cell_229	0.904	0.903	0.922	0.877	0.81	0.86	0.896	0.898	0.838	0.806	0.895	0.819
cell_230	0.909	0.899	0.889	0.747	0.845	0.773	0.886	0.923	0.9	0.881	0.927	0.855
cell_231	0.907	0.87	0.86	0.819	0.818	0.695	0.864	0.874	0.882	0.896	0.926	0.925
cell_232	0.881	0.9	0.904	0.906	0.847	0.903	0.879	0.625	0.888	0.911	0.933	0.866
cell_233	0.826	0.867	0.915	0.867	0.899	0.818	0.889	0.825	0.774	0.813	0.907	0.882
cell_234	0.842	0.925	0.909	0.863	0.837	0.825	0.868	0.771	0.901	0.904	0.905	0.881
cell_235	0.894	0.897	0.895	0.921	0.829	0.848	0.883	0.933	0.905	0.935	0.905	0.83
cell_236	0.865	0.943	0.905	0.898	0.884	0.868	0.89	0.84	0.874	0.862	0.927	0.916
cell_237	0.908	0.92	0.938	0.862	0.804	0.881	0.904	0.621	0.902	0.914	0.898	0.822
cell_238	0.85	0.908	0.919	0.889	0.888	0.626	0.911	0.808	0.924	0.9	0.872	0.897
cell_239	0.9	0.909	0.895	0.688	0.856	0.911	0.851	0.87	0.802	0.876	0.852	0.84
cell_240	0.888	0.917	0.914	0.868	0.886	0.584	0.91	0.893	0.825	0.884	0.902	0.859
cell_241	0.885	0.841	0.893	0.778	0.865	0.899	0.837	0.882	0.739	0.839	0.865	0.854
cell_242	0.91	0.88	0.937	0.743	0.765	0.825	0.916	0.898	0.857	0.926	0.92	0.895
cell_243	0.883	0.924	0.935	0.763	0.881	0.756	0.884	0.88	0.878	0.892	0.924	0.856
cell_244	0.896	0.921	0.901	0.921	0.829	0.87	0.897	0.852	0.903	0.878	0.819	0.816
cell_245	0.888	0.883	0.931	0.918	0.721	0.574	0.856	0.907	0.859	0.842	0.889	0.91
cell_246	0.872	0.922	0.911	0.779	0.711	0.907	0.903	0.834	0.8	0.838	0.907	0.769
cell_247	0.886	0.93	0.943	0.797	0.922	0.865	0.939	0.799	0.838	0.804	0.881	0.861
cell_248	0.901	0.91	0.91	0.88	0.806	0.759	0.873	0.893	0.808	0.911	0.875	0.844
cell_249	0.907	0.881	0.936	0.564	0.933	0.873	0.854	0.883	0.722	0.874	0.884	0.868
cell_250	0.92	0.925	0.916	0.624	0.833	0.778	0.757	0.661	0.83	0.891	0.922	0.878
cell_251	0.911	0.908	0.871	0.619	0.863	0.824	0.859	0.897	0.917	0.824	0.898	0.889
cell_252	0.922	0.903	0.901	0.704	0.868	0.876	0.89	0.92	0.843	0.899	0.926	0.798
cell_253	0.914	0.937	0.914	0.667	0.903	0.806	0.913	0.776	0.905	0.883	0.912	0.863
cell_254	0.919	0.848	0.906	0.571	0.827	0.879	0.801	0.914	0.905	0.871	0.902	0.884
cell_255	0.894	0.859	0.92	0.734	0.868	0.768	0.82	0.741	0.796	0.908	0.908	0.854
cell_256	0.897	0.886	0.877	0.646	0.857	0.821	0.619	0.663	0.799	0.921	0.919	0.882
cell_257	0.843	0.906	0.898	0.891	0.795	0.789	0.889	0.867	0.901	0.92	0.93	0.916
cell_258	0.89	0.905	0.901	0.722	0.879	0.939	0.881	0.667	0.861	0.894	0.875	0.921
cell_259	0.869	0.843	0.932	0.679	0.867	0.809	0.653	0.876	0.889	0.903	0.915	0.834
cell_260	0.923	0.852	0.909	0.608	0.817	0.831	0.889	0.832	0.922	0.911	0.87	0.839
cell_261	0.898	0.907	0.844	0.603	0.806	0.908	0.809	0.906	0.904	0.898	0.905	0.922
cell_262	0.916	0.89	0.931	0.647	0.885	0.735	0.911	0.799	0.832	0.887	0.884	0.855
cell_263	0.85	0.645	0.921	0.702	0.684	0.705	0.884	0.87	0.779	0.878	0.903	0.877
cell_264	0.859	0.917	0.919	0.718	0.84	0.844	0.845	0.803	0.885	0.905	0.922	0.891
cell_265	0.867	0.89	0.86	0.915	0.897	0.855	0.865	0.904	0.904	0.821	0.857	0.836
cell_266	0.902	0.858	0.942	0.721	0.742	0.855	0.877	0.864	0.883	0.795	0.907	0.891
cell_267	0.861	0.847	0.815	0.625	0.855	0.812	0.917	0.85	0.873	0.67	0.905	0.911
cell_268	0.863	0.902	0.901	0.825	0.716	0.913	0.889	0.834	0.827	0.861	0.931	0.893
cell_269	0.892	0.901	0.883	0.82	0.886	0.745	0.857	0.894	0.881	0.87	0.838	0.894
cell_270	0.878	0.836	0.884	0.809	0.703	0.758	0.912	0.848	0.865	0.89	0.876	0.862
cell_271	0.712	0.895	0.873	0.746	0.89	0.77	0.875	0.9	0.828	0.881	0.923	0.948
cell_272	0.854	0.824	0.773	0.875	0.846	0.621	0.854	0.868	0.885	0.888	0.92	0.943
cell_273	0.879	0.83	0.892	0.518	0.868	0.775	0.874	0.895	0.791	0.952	0.926	0.814
cell_274	0.861	0.889	0.891	0.715	0.787	0.728	0.871	0.925	0.79	0.896	0.879	0.839
cell_275	0.904	0.907	0.925	0.9	0.813	0.804	0.871	0.67	0.937	0.848	0.906	0.924
cell_276	0.908	0.896	0.884	0.816	0.801	0.612	0.884	0.937	0.793	0.851	0.931	0.896
cell_277	0.724	0.89	0.918	0.691	0.908	0.841	0.912	0.865	0.928	0.847	0.92	0.823
cell_278	0.758	0.913	0.837	0.768	0.895	0.897	0.769	0.872	0.811	0.905	0.906	0.827
cell_279	0.901	0.932	0.85	0.816	0.719	0.571	0.903	0.895	0.848	0.867	0.866	0.877
cell_280	0.903	0.711	0.913	0.882	0.882	0.846	0.759	0.859	0.866	0.789	0.832	0.89
cell_281	0.936	0.925	0.906	0.847	0.889	0.768	0.892	0.853	0.903	0.758	0.928	0.901
cell_282	0.849	0.922	0.901	0.897	0.839	0.857	0.788	0.91	0.858	0.897	0.933	0.94
cell_283	0.888	0.861	0.866	0.864	0.773	0.852	0.911	0.867	0.894	0.626	0.926	0.869
cell_284	0.918	0.92	0.846	0.839	0.829	0.9	0.832	0.907	0.89	0.756	0.926	0.91
cell_285	0.908	0.914	0.871	0.79	0.724	0.791	0.846	0.872	0.751	0.89	0.87	0.856
cell_286	0.893	0.686	0.906	0.707	0.832	0.893	0.88	0.898	0.854	0.927	0.876	0.919
cell_287	0.905	0.87	0.909	0.778	0.793	0.848	0.919	0.831	0.74	0.924	0.837	0.901
cell_288	0.847	0.924	0.889	0.822	0.899	0.893	0.86	0.855	0.91	0.906	0.895	0.915
cell_289	0.871	0.898	0.889	0.797	0.885	0.757	0.916	0.847	0.909	0.908	0.884	0.825
cell_290	0.855	0.924	0.878	0.905	0.882	0.899	0.886	0.832	0.843	0.89	0.918	0.882
cell_291	0.884	0.902	0.928	0.876	0.857	0.743	0.862	0.855	0.877	0.892	0.896	0.935
cell_292	0.91	0.858	0.931	0.935	0.769	0.854	0.891	0.725	0.84	0.848	0.902	0.902
cell_293	0.841	0.928	0.886	0.888	0.788	0.816	0.853	0.919	0.895	0.941	0.922	0.821
cell_294	0.896	0.889	0.912	0.85	0.849	0.851	0.796	0.758	0.8	0.927	0.912	0.87
cell_295	0.892	0.897	0.849	0.813	0.897	0.777	0.737	0.764	0.76	0.879	0.914	0.879
cell_296	0.894	0.924	0.921	0.809	0.868	0.763	0.897	0.939	0.811	0.799	0.902	0.898
cell_297	0.866	0.818	0.908	0.812		0.837	0.884	0.896	0.855	0.875	0.923	0.906
cell_298	0.914	0.904	0.898	0.882		0.93	0.911	0.811	0.872	0.898	0.9	0.788
cell_299	0.856	0.872	0.902	0.804		0.795	0.9	0.926	0.769	0.918	0.897	0.796
cell_300	0.874	0.866	0.933	0.913		0.707	0.882	0.781	0.815	0.918	0.883	0.842
cell_301	0.885	0.885	0.871	0.9		0.877	0.907	0.855	0.92	0.918	0.87	0.846
cell_302	0.906	0.921	0.909	0.802		0.779	0.894	0.91	0.806	0.89	0.934	0.861
cell_303	0.853	0.907	0.909	0.894		0.644	0.871	0.831	0.916	0.913	0.798	0.818
cell_304	0.877	0.888	0.932	0.84		0.72	0.935	0.83	0.888	0.885	0.903	0.913
cell_305	0.901	0.9	0.877	0.759		0.838	0.901	0.834	0.898	0.926	0.887	0.914
cell_306	0.905	0.862	0.912	0.789		0.746	0.851	0.848	0.864	0.839	0.908	0.892
cell_307	0.92	0.895		0.605		0.756	0.671	0.866	0.885	0.908	0.896	0.889
cell_308	0.919	0.912		0.792		0.655	0.737	0.825	0.868	0.928	0.86	0.92
cell_309	0.913	0.914		0.795		0.865	0.919	0.841	0.825	0.865	0.892	0.815
cell_310	0.885	0.908		0.903		0.659	0.926	0.862	0.84	0.849	0.897	0.85
cell_311	0.887	0.824		0.823		0.928	0.883	0.866	0.831	0.88	0.905	0.89
cell_312	0.916	0.898		0.88			0.881	0.854	0.922	0.823	0.92	0.847
cell_313	0.884	0.893		0.835			0.867	0.902	0.862	0.929	0.905	0.876
cell_314	0.912	0.903		0.759			0.922	0.729	0.828	0.91	0.904	0.694
cell_315	0.824	0.9		0.73			0.885	0.801	0.877	0.9	0.909	0.833
cell_316	0.909	0.846		0.677			0.89	0.883	0.878	0.871	0.921	0.874
cell_317	0.841	0.86		0.841			0.904	0.885	0.825	0.89	0.919	0.682
cell_318	0.916	0.912		0.858			0.913	0.7	0.876	0.899	0.931	0.819
cell_319	0.882	0.812		0.85			0.885	0.605	0.656	0.91	0.927	0.799
cell_320	0.831	0.881		0.791			0.658	0.774	0.897	0.87	0.931	0.847
cell_321	0.92	0.885		0.897			0.792	0.773	0.761	0.923	0.822	0.863
cell_322	0.909	0.856		0.572			0.897	0.849	0.879	0.91	0.881	0.9
cell_323	0.846	0.894		0.814			0.776	0.747	0.895	0.904	0.727	0.858
cell_324	0.846	0.899		0.703			0.897	0.92	0.625	0.914	0.919	0.848
cell_325	0.852	0.878		0.753			0.869	0.883	0.876	0.867	0.912	0.914
cell_326		0.813		0.782				0.767	0.82	0.915	0.907	0.869
cell_327		0.895		0.741				0.874	0.863	0.921	0.686	0.89
cell_328		0.912		0.871				0.874	0.831	0.889	0.918	0.829
cell_329		0.909		0.793				0.63	0.903	0.854	0.89	0.795
cell_330		0.857		0.72				0.829	0.883	0.817	0.927	0.871
cell_331		0.868		0.836					0.834	0.858	0.915	0.909
cell_332		0.886		0.828					0.706	0.895	0.792	0.908
cell_333		0.863		0.633					0.874	0.845	0.921	0.807
cell_334		0.911		0.845					0.767	0.886	0.912	0.851
cell_335		0.748		0.784					0.821	0.866	0.919	0.818
cell_336		0.773		0.593					0.847	0.82	0.867	0.812
cell_337		0.731							0.869	0.881	0.872	0.816
cell_338		0.907							0.782	0.879	0.908	0.85
cell_339		0.915							0.927	0.868	0.902	0.871
cell_340		0.839							0.871	0.885	0.932	0.816
cell_341		0.902							0.784	0.938	0.928	0.896
cell_342		0.879							0.892	0.864	0.908	0.877
cell_343		0.881							0.76	0.877	0.923	0.902
cell_344		0.899							0.845	0.903	0.916	0.859
cell_345		0.909							0.883	0.882	0.914	0.874
cell_346		0.897							0.62	0.891	0.925	0.791
cell_347		0.819							0.896	0.883	0.918	0.867
cell_348		0.761							0.785	0.887	0.853	0.863
cell_349		0.844							0.802	0.891	0.891	0.856
cell_350		0.857							0.866	0.836	0.889	0.859
cell_351		0.888							0.637	0.883		0.802
cell_352		0.79							0.852	0.874		0.859
cell_353		0.851							0.825	0.83		0.832
cell_354		0.785							0.88	0.835		0.908
cell_355		0.894							0.878	0.872		0.915
cell_356		0.894							0.859	0.862		0.841
cell_357		0.926							0.89	0.574		0.94
cell_358		0.883							0.935	0.673		0.8
cell_359		0.847							0.602	0.902		0.894
cell_360		0.919							0.75	0.621		0.919
cell_361		0.914							0.895	0.882		0.841
cell_362		0.894							0.788	0.885		0.888
cell_363		0.889							0.818	0.789		0.886
cell_364		0.707							0.75	0.881		0.903
cell_365		0.907							0.802	0.854		0.846
cell_366		0.917							0.861	0.924		0.846
cell_367		0.904							0.86	0.923		0.763
cell_368		0.624							0.852	0.789		0.689
cell_369		0.85							0.703	0.69		0.89
cell_370		0.816							0.847	0.71		0.833
cell_371		0.802							0.852	0.915		0.655
cell_372		0.889							0.923			0.877
cell_373		0.887							0.852			0.882
cell_374		0.862							0.855			0.681
cell_375		0.897							0.882			0.896
cell_376		0.875							0.92			0.853
cell_377		0.91							0.829			0.917
cell_378		0.915							0.886			0.876
cell_379		0.838							0.908			0.884
cell_380		0.848							0.847			0.893
cell_381		0.841							0.857			0.888
cell_382		0.833							0.833			0.708
cell_383		0.783							0.869			0.932
cell_384		0.892							0.909			0.794
cell_385		0.867							0.883			0.868
cell_386		0.654							0.841			0.859
cell_387		0.79							0.915			0.883
cell_388		0.873							0.774			0.858
cell_389		0.873							0.788			0.883
cell_390		0.86										0.917
cell_391		0.933										0.868
cell_392		0.789										0.904
cell_393		0.783										0.884
cell_394		0.907										0.937
cell_395		0.853										0.808
cell_396		0.85										0.853
cell_397		0.932										0.913
cell_398		0.807										0.938
cell_399		0.672										0.861
cell_400		0.889										0.9
cell_401		0.783										0.868
cell_402		0.753										0.862
cell_403		0.743										0.908
cell_404		0.85										0.838
cell_405		0.736										0.919
cell_406		0.915										0.892
cell_407		0.848										0.909
cell_408		0.913										0.888
cell_409		0.894										0.9
cell_410		0.877										0.809
cell_411		0.784										0.904
cell_412												0.844
cell_413												0.892
cell_414												0.858
cell_415												0.905
cell_416												0.766
cell_417												0.923
cell_418												0.92
cell_419												0.915
cell_420												0.892
cell_421												0.789
cell_422												0.854
cell_423												0.837
cell_424												0.905
cell_425												0.874
cell_426												0.918
cell_427												0.905
cell_428												0.892
cell_429												0.877
cell_430												0.911
cell_431												0.919
cell_432												0.841
cell_433												0.871
cell_434												0.894
cell_435												0.865
cell_436												0.927
cell_437												0.811
cell_438												0.912
cell_439												0.907
cell_440												0.872
cell_441												0.904
cell_442												0.905
Average	0.885597	0.880703	0.899902	0.79456	0.818142	0.82017	0.86644	0.813236	0.843571	0.864642	0.895486	0.858853
S.D	0.0382305	0.0510845	0.0272923	0.0986369	0.0834781	0.0738629	0.0551213	0.083857	0.0687602	0.0715758	0.0433942	0.0620265
Average	0.888734			0.810957			0.841082			0.872993
S.D	0.011909			0.0124899			0.014374			0.0143327

## Sheet: 2C
	% of cells
	Fragmented nuclei			Binuclei/multinuclei			Hypercondensed DNA			Normal nuclei
	N1	N2	N3	N1	N2	N3	N1	N2	N3	N1	N2	N3
dsRNA Ctrl 4d	3.64742	4.23453	1.96078	1.82371	0.651466	1.30719	2.73556	0.325733	0.217865	91.7933	94.7883	96.5142
dsRNA Ankle2 4d	22.9358	20.3804	16.5501	4.58716	1.3587	3.2634	10.3976	17.1196	24.0093	62.0795	55.163	56.1772
dsRNA BAF 4d	14.6628	19.697	18.0758	2.6393	2.42424	1.74927	5.27859	5.75758	4.95627	77.4194	72.1212	75.2187
dsRNA Lamin 4d	7.67263	6.59631	5.21739	2.04604	1.31926	3.76812	14.3223	2.11082	1.73913	75.9591	89.9736	89.2754
dsRNA Ctrl 7d	6.56716	0.598802	2.61438	2.08955	2.09581	2.61438	0.298507	0.598802	0.326797	91.0448	96.7066	94.4444
dsRNA Ankle2 7d	32.732	35.2025	39.1011	7.73196	15.2648	15.7303	35.8247	32.0872	28.5393	23.7113	17.4455	16.6292
dsRNA BAF 7d	28.0236	32.2981	44.6759	2.0649	13.6646	9.25926	38.0531	36.3354	31.0185	31.8584	17.7019	15.0463
dsRNA Lamin 7d	12.8821	17.1196	10.0703	2.83843	10.3261	5.62061	10.6987	11.9565	14.2857	73.5808	60.5978	70.0234
	Average
dsRNA Ctrl 4d	3.28091			1.26079			1.09305			94.3652
dsRNA Ankle2 4d	19.9554			3.06975			17.1755			57.8066
dsRNA BAF 4d	17.4785			2.27094			5.33081			74.9197
dsRNA Lamin 4d	6.49544			2.3778			6.0574			85.0694
dsRNA Ctrl 7d	3.26012			2.26658			0.408036			94.0653
dsRNA Ankle2 7d	35.6785			12.909			32.1504			19.262
dsRNA BAF 7d	34.9992			8.32958			35.1357			21.5355
dsRNA Lamin 7d	13.3573			6.26171			12.3136			68.0673
	S.D
dsRNA Ctrl 4d	1.18035			0.587497			1.42348			2.38868
dsRNA Ankle2 4d	3.21398			1.62292			6.80606			3.73505
dsRNA BAF 4d	2.56971			0.464395			0.403198			2.66169
dsRNA Lamin 4d	1.23073			1.25769			7.15998			7.89745
dsRNA Ctrl 7d	3.03613			0.301219			0.165813			2.84989
dsRNA Ankle2 7d	3.21116			4.48951			3.64312			3.87479
dsRNA BAF 7d	8.64852			5.85547			3.66754			9.03795
dsRNA Lamin 7d	3.5486			3.78477			1.81998			6.70887

## Sheet: 2D
	% of cells
	Abnormal lamin			Normal lamin
	N1	N2	N3	N1	N2	N3
dsRNA Ctrl 4d	3.03951	1.30293	1.74292	96.9605	98.6971	98.2571
dsRNA Ankle2 4d	59.0214	79.8913	81.5851	40.9786	20.1087	18.4149
dsRNA BAF 4d	49.2669	72.7273	76.0933	50.7331	27.2727	23.9067
dsRNA Lamin 4d	96.6752	100	100	3.32481	0	0
dsRNA Ctrl 7d	7.76119	4.79042	2.94118	92.2388	95.2096	97.0588
dsRNA Ankle2 7d	84.5361	87.2274	91.236	15.4639	12.7726	8.76404
dsRNA BAF 7d	66.3717	85.7143	83.3333	33.6283	14.2857	16.6667
dsRNA Lamin 7d	99.7817	100	100	0.218341	0	0
	Average
dsRNA Ctrl 4d	2.02845			97.9715
dsRNA Ankle2 4d	73.4993			26.5007
dsRNA BAF 4d	66.0291			33.9709
dsRNA Lamin 4d	98.8917			1.10827
dsRNA Ctrl 7d	5.16426			94.8357
dsRNA Ankle2 7d	87.6665			12.3335
dsRNA BAF 7d	78.4731			21.5269
dsRNA Lamin 7d	99.9272			0.0727802
	S.D
dsRNA Ctrl 4d	0.902816			0.902816
dsRNA Ankle2 4d	12.5668			12.5668
dsRNA BAF 4d	14.6138			14.6138
dsRNA Lamin 4d	1.91958			1.91958
dsRNA Ctrl 7d	2.43166			2.43166
dsRNA Ankle2 7d	3.37145			3.37145
dsRNA BAF 7d	10.5475			10.5475
dsRNA Lamin 7d	0.126059			0.126059

## Sheet: 2E
	RNAi ctrl
Time(min)	cell_1	cell_2	cell_3	cell_4	cell_5	cell_6	cell_7	cell_8	cell_9	cell_10	cell_11	cell_12	Average	S.D
-3	1.06849	1	1	1	1	1	1.06161	1	1.39652	1	1.07391	1.04167	1.05352	0.112229
0	1.19863	1.08466	1.03435	1.01468	1.09818	1.03457	1	1.20513	1.12638	1.06048	1.0913	0.991667	1.07834	0.0709198
3	1.16438	0.10582	1.12023	1.00816	1.25455	1.08245	1.109	1.02564	1.11848	1.22984	1.06957	1	1.02401	0.300003
6	1.04795	1.08995	1.11069	1.14029	1.24727	1.18351	1.04265	1.12179	1.02054	1.42339	1	1.53333	1.16345	0.164411
9	1.22603	1.22222	1.74809	1.23002	1.51636	1.39096	1.32227	0.967949	1.00316	1.54032	1.26957	1.19167	1.30238	0.221874
12	1.07534	1.43915	1.15076	1.44372	1.85818	1.38564	1.5545	1.08974	1.18325	1.54839	1.33478	1.225	1.35737	0.230277
15	1.0137	1.53968	1.58206	1.4633	2.44	2.21809	1.45972	1.08333	1.37441	1.70968	1.76522	1.35833	1.58396	0.414091
18	1	1.67196	2.06489	1.28222	2.92364	2.07713	1.54976	1.12821	1.39494	1.82661	2.18696	1.31667	1.70191	0.546112
21	1.20548	1.66138	1.64313	1.41599	2.64	1.84574	1.54028	1.46795	1.38231	2.2621	2.24348	1.45833	1.73051	0.434178
24	1.13699	1.49206	1.75573	1.32463	3.51273	2.0266	1.69194	1.23718	1.44392	1.90726	2.28261	1.45833	1.7725	0.643459
27	1.08219	1.47619	1.72137	1.38989	3.8	2.56915	1.80095	1.12179	1.44234	1.60081	2.4	1.51667	1.82678	0.765465
30	1.08219	1.38095	1.40076	1.38989	3.85455	2.21543	2.19431	1.19231	1.1722	1.86694	2.9	1.225	1.82288	0.84584
33	1.16438	1.34921	1.16985	1.30016	3.21091	2.31915	2.16588	1.41667	1.34597	1.77419	2.85217	1.35	1.78488	0.694706
36	1.40411	1.57672	1.33397	1.57912	3.33818	2.39628	1.85308	1.40385	1.55924	1.67742	2.83043	1.36667	1.85992	0.649009
39	1.36986	2.0582	1.08588	1.11093	3.31636	2.32979	2.06161	1.42949	1.26066	1.75403	3.33043	1.175	1.85685	0.798253
42	1.34932	1.86772	1.20992	1.22023	3.52727	2.54787	1.87678		1.24487	2.1371	2.81304	1.30833	1.9184	0.773065
45	1.52055	1.43915	1.43321	1.06199	3.24	2.45479	2.39336		1.12638	2.22177	2.8	1.21667	1.90072	0.748484
48	1.37671	1.53968	1.65267	1.07504	2.71273	2.50798	1.63033		1.35071	2.15726	2.76087	1.18333	1.81339	0.615497
51	1.32192	1.44444	1.29962	1.14845	2.58182	2.80585	1.7109		1.1722	1.95161	2.76957	1.19167	1.76346	0.661314
54	1.44521	1.39153	1.54008	1.031	1.68364	2.49468	1.80569		1	2.48387	2.21304	1.35	1.67625	0.52537
57	1.71233	1.14286	1.53817	1.54649	1.68727	2.29255	1.76777		1.10111	2.06855	1.6913	1.30833	1.62334	0.360489
60	1.69178	1.44974	1.21183	1.6721	1.59636	2.55585	2.13744		1.42338	2.18548	1.92174	1.21667	1.73294	0.426546
	RNAi Ankle2
Time(min)	cell_1	cell_2	cell_3	cell_4	cell_5	cell_6	cell_7	cell_8	cell_9	cell_10	cell_11	cell_12	cell_13	cell_14	cell_15	cell_16	cell_17	cell_18	cell_19	cell_20	cell_21	cell_22	Average	S.D
-3	1	1.59737	1.06032	1.11789	1.17593	1.43434	1.58413	1.20202	1.23459	1.11589	1	1.11514	1.01761	1	1.18708	1.09407	1.11576	1.27152	1.10738	1.08542	1.08889	1.09474	1.16819	0.169232
0	1.20373	1.75492	1.0254	1.03789	1.08333	1.48485	1.5	1.31313	1.32803	1.28311	1.03704	1.02366	1	1.02122	1.18263	1.10954	1.11254	1.14349	1.12752	1.36667	1.12778	1.06947	1.19709	0.198691
3	1.25433	1.65864	1.01587	1.08632	1.13889	1.44444	1.45192	1	1.34394	1.34437	1.06349	1.35489	1.07241	1.11457	1.15813	1.01289	1.1254	1.10375	1.1745	1.07292	1.06111	1.12632	1.18996	0.176267
6	1.23968	1.57768	1.02222	1.11158	1	1.33586	1.6875	1.34343	1.15308	1.43212	1.18519	1.26183	1.27006	1.14851	1.18708	1	1.19293	1.04857	1.24832	1.03125	1.11667	1.01895	1.20966	0.186909
9	1.29294	1.5558	1.06984	1.01263	1.14815	1.38889	1.79327	1.44949	1.31809	1.41722	1.1164	1.09621	1.29941	1.2645	1.21158	1.04381	1.26367	1.09713	1.12081	1.00417	1.12222	1.18947	1.23981	0.198107
12	1.2024	1.60613	1	1.24421	1.13426	1.47727	1.45192	1.5202	1.29026	1.38411	1.1164	1.17981	1.23288	1.314	1.47661	1.24356	1.2701	1.16336	1.24832	1.05417	1.08889	1.01474	1.25971	0.171854
15	1.31158	1.56893	1.19048	1.11158	1.20833	1.43434	1.38221	1.79293	1.21869	1.26656	1.33862	1.17823	1.23483	1.54455	1.46102	1.22423	1.2508	1.19868	1.14094	1.15	1.25	1.05263	1.29592	0.178811
18	1.11052	1.5558	1.04127	1	1.05556	1.2803	1.64663	2.08081	1.29622	1.11093	1.28042	1.28233	1.31311	1.36068	1.26726	1.23969	1.37621	1.1766	1.12081	1	1.12778	1.04842	1.26233	0.252388
21	1.13316	1.55361	1.01587	1.04421	1.12037	1.42677	1.33894	2.12121	1.18489	1.63245	1.03704	1.26972	1.20352	1.5785	1.62584	1.40722	1.28939	1.23179	1.24832	1.10417	1.15556	1.10737	1.31045	0.267334
24	1.1225	1.23632	1.1746	1.09895	1.2037	1.53283	1.35096	2.27778	1.26044	1.4553	1.31217	1.08833	1.23875	1.48232	1.48998	1.39948	1.34084	1.36203	1.22148	1.35833	1	1	1.3185	0.265966
27	1.08655	1.17068	1.08571	1.16421	1.36574	1.27273	1.31731	2.25758	1.23857	1.60596	1.47619	1.25394	1.53816	1.52051	1.30735	1.28866	1.23473	1.09051	1.19463	1.03333	1.24444	1.14105	1.31312	0.263267
30	1.11984	1.45295	1.06984	1.03789	1.36574	1.54798	1.34135	2.15152	1.06561	1.38079	1.31217	1	1.2818	1.16973	1.24722	1.30026	1.2701	1.20309	1	1.11875	1.25556	1.28632	1.27175	0.248536
33	1.21704	1.56455	1.20317	1.11158	1.41667	1.31313	1.09135	2.4798	1.1332	1.33113	1.5291	1.27603	1.22309	1.44696	1.55902	1.44716	1	1.19205	1.10738	1.24792	1.26111	1.42316	1.3443	0.305541
36	1.51664	1.49891	1.42857	1.05263	1.39815	1.27273	1.38462	2.47475	1.05368	1.49007	1.25926	1.10568	1.61644	1.28571	1.16927	1.43943	1.1254	1	1.45638	1.29375	1.31111	1.53474	1.37127	0.308318
39	1.31558	1.15974	1.23175	1.53263	1.50463	1.28535	1.03365	2.27778	1.09145	1.45033	1.67725	1.17035	1.5499	1.24611	1.37862	1.3067	1.22186	1.06402	1.26174	1.06875	1.27778	1.31158	1.33716	0.276682
42	1.13449	1.17943	1.35238	1.46947	1.21759	1.37626	1.05288	2.45455	1.14513	1.1755	1.24868	1.13565	1.20939	1.12164	1.54566	1.09794	1.27974	1.18764	1.5302	1.25	1.45556	1.08632	1.30482	0.299821
45	1.16911	1.11816	1.59683	1.12211	1.09259	1.32323	1.01923	2.20707	1	1.29801	1.39683	1.23975	1.36204	1.09335	1.1804	1.06701	1.23794	1.03532	1.66443	1.09375	1.52778	1.11579	1.27094	0.28626
48	1.56991	1.04158	1.17143	1.59789	1.3287	1.07828	1.05529	2.26263	1.0835	1.37748	1.5873	1.05994	1.19374	1.27157	1.17372	0.963918	1.32476	1.16998	1.52349	1.28125	1.51111	1.53474	1.32555	0.292065
51	1.24368	1.10066	1.25397	1.46526	1.72685	1	1.24038	2.92929	1.15507	1.38907	1.2963	1.14669	1.24658	1.09477	1.46993	0.988402	1.30225	1.30905	1.58389	1.03542	1.47778	1.02526	1.34002	0.414662
54	1.1225	1	1.33651	1.46947	1.40741	1.03283	1	2.60101	1.10139	1.15728	1.14286	0.988959	1.07828	1.42999	1	1.22036	1.57556	1.30243	1.48322	1.14583	1.52222	1.01053	1.27857	0.359972
57	1.36085	1.43107	1.29206	1.18316	1.66204	1.72475	1.37981	2.34848	1.13121	1.36258	1.38624	0.938486	1.39922	1.17822	1.13586	1.06959	1.13183	1.15011	1.5906		1.54444	1.03368	1.35401	0.318844
60	1.13715	1.21444	1.19048	0.783158	1.55093	1.07828	1.52404	2.38889	1.0994	1	1.40741	1.05047	1.54599	1.19519	1.02004	1.34923	1.24759	1.43488	1.55034		1.71667	1.57053	1.33596	0.346337

## Sheet: 3B
	Wing size at 25°C (mm2)
	No RNAi	Ankle2 RNAi #1	Lamin RNAi
wing_1	1.752	0.284	1.61
wing_2	1.694	0.372	1.651
wing_3	1.691	0.209	1.515
wing_4	1.737	0.302	1.491
wing_5	1.667	0.164	1.567
wing_6	1.597	0.246	1.61
wing_7	1.645	0.216	1.549
wing_8	1.714	0.251	1.558
wing_9	1.701	0.318	1.604
wing_10	1.698	0.194	1.56
wing_11	1.667	0.344	1.552
wing_12	1.659	0.476	1.563
wing_13	1.647	0.335	1.644
wing_14	1.615	0.272	1.603
Average	1.67743	0.2845	1.57693
S.D	0.0436643	0.0821404	0.0456937

## Sheet: 3C
	Wing size at 18°C (mm2)
	No RNAi	Ankle2 RNAi #1
	/	No mutant	ballE107/+	baf1/+	twsp/+	LamA25/+
wing_1	1.608	1.096	1.381	1.109	0.929	0.975
wing_2	1.828	1.129	1.234	0.514	0.958	0.75
wing_3	1.813	1.102	1.396	0.789	1.254	0.974
wing_4	1.71	1.197	1.629	0.989	0.672	1.031
wing_5	1.671	1.207	1.333	0.863	0.764	0.909
wing_6	1.826	1.492	1.582	0.859	1.247	1.093
wing_7	1.746	1.031	1.496	0.644	1.113	0.718
wing_8	1.86	0.966	1.51	0.662	1.065	1.018
wing_9	1.796	1.09	1.382	1.109	1.201	0.994
wing_10	1.777	1.177	1.587	0.349	1.151	0.986
wing_11	1.698	1.265	1.546	0.703	1.265	0.703
wing_12	1.709	1.273	1.667	0.655	0.78	1.087
wing_13		1.221		0.787	0.912	0.482
wing_14		1.096		0.687	0.99	1.029
wing_15		1.236		0.807	1.045	0.622
wing_16		1.24		0.31	1.049
Average	1.7535	1.17612	1.47858	0.73975	1.02469	0.8914
S.D	0.0756986	0.121468	0.132493	0.229241	0.182016	0.187596

[truncated: 30 more sheets: 3D, 3E, 4C, 4F, 4H, 5B, 5C, 5D, 6A, 6C, 6D, 6E, 7A, 7B, 7C, 7D, 7E, S2C, S3B, S4B …]
